# Supplementary material for: Direct Conversion of Food Waste Extract into Caproate: Metagenomics Assessment of Chain Elongation Process
Source: Microorganisms. 2021 Feb 5;9(2):327. doi: 10.3390/microorganisms9020327 (PMC7915914; doi:10.3390/microorganisms9020327)
Supplement: Supplementary file 1 [file microorganisms-09-00327-s001.zip]

Archive with 3 entries (2 files):
- microorganisms-1093881-SI/
- microorganisms-1093881-SI/microorganisms-1093881-SI.pdf
- microorganisms-1093881-SI/Table S1.xlsx
