# Supplementary material for: Direct Conversion of Food Waste Extract into Caproate: Metagenomics Assessment of Chain Elongation Process
Source: Microorganisms. 2021 Feb 5;9(2):327. doi: 10.3390/microorganisms9020327 (PMC7915914; doi:10.3390/microorganisms9020327)
Supplement: Supplementary file 1 [file microorganisms-09-00327-s001.zip › microorganisms-1093881-SI/Table S1.xlsx]

## Sheet: Foglio1
Table S1. Frequency heat-map of eukaryotic communities (≥1% relative abundance in at least one sample). The color intensity in each cell shows the relative abundance.
						OLR5_d12	OLR5_d19	OLR5_d26	OLR5_d33	OLR5_d39	OLR5_d46	OR15_d1	OR15_d19	OR15_d26	OR15_d32
Amoebozoa	Gracilipodida	Flamella				0	0	0.0771241	0	0.306194	2.88007	0.101297	0	0	0
Amoebozoa	Tubulinea	Euamoebida	BOLA868			0.0471953	0.27051	0.330367	2.37013	3.20813	3.21389	0.00805774	0	0	0
Archaeplastida	Chloroplastida	Charophyta	Phragmoplastophyta	Streptophyta	Caryophyllales	0.0460442	0.0955418	0.0345332	0.516846	1.10851	0.444327	0	0	0	0
Archaeplastida	Chloroplastida	Charophyta	Phragmoplastophyta	Streptophyta	Solanales	0.341878	0.0736708	0.0368354	0.503033	0.932396	0.336123	0	0	0	0.607784
Archaeplastida	Chloroplastida	Charophyta	Phragmoplastophyta	Streptophyta	Magnoliophyta	0.139284	0.0610086	0.0264754	0.320007	0.514544	0.433967	0	0.149644	0.329216	2.01213
Incertae Sedis	Breviatea	Breviata	Breviata anathema			0.0552531	1.23399	1.09585	2.33444	3.67433	2.99978	0.343029	0.0149644	0	0
Opisthokonta	Holozoa	Metazoa (Animalia)	Eumetazoa	Bilateria	Neoptera	0	0	0	0	0	0.00345332	0	0	0	0
Opisthokonta	Nucletmycea	Fungi	Dikarya	Ascomycota	Fusarium	0	0	0	0	0	0	28.453	0	0	0
Opisthokonta	Nucletmycea	Fungi	Dikarya	Ascomycota	Candida-Lodderomyces clade	0.01036	0	0	0.00690663	0.162306	0.211803	0.0310799	0.065613	0.126622	0.101297
Opisthokonta	Nucletmycea	Fungi	Dikarya	Ascomycota	Debaryomyces	0	0	0	0	0.0425909	0.0195688	0	0.0264754	0.0817285	0.0828796
Opisthokonta	Nucletmycea	Fungi	Dikarya	Ascomycota	Debaryomycetaceae	0	0.0863329	0.387923	0.480011	3.07115	22.7884	0.0161155	0.00805774	0.0391376	0.0172666
Opisthokonta	Nucletmycea	Fungi	Dikarya	Ascomycota	Geotrichum	0.23943	0.00805774	0.0529509	0.0448931	0.171515	0	41.0404	0.654979	0.404038	3.26454
Opisthokonta	Nucletmycea	Fungi	Dikarya	Ascomycota	Yarrowia	0.535264	6.16417	0.325763	0.00575553	0.0345332	0.254394	0.282021	20.0269	49.4941	21.1769
Opisthokonta	Nucletmycea	Fungi	Dikarya	Ascomycota	Saccharomyces	0.0310799	0.0575553	0.0195688	0.0771241	0.0391376	0.0748219	0.0149644	0.00230221	0	1.56781
Opisthokonta	Nucletmycea	Fungi	Dikarya	Ascomycota	Hanseniaspora	0.00460442	0.00805774	0	0.00805774	0	0.0126622	0	73.4636	33.2704	48.823
Opisthokonta	Nucletmycea	Fungi	Dikarya	Basidiomycota	Trichosporonaceae	0.544473	10.1528	1.46881	0.307345	0.519149	2.10767	23.0613	2.40926	14.9713	20.477
Opisthokonta						1.49759	0	0	0.0598575	0.00575553	0.215257	0	0.00920885	0	0
SAR	Alveolata	Ciliophora	Intramacronucleata	Conthreep	Colpoda	29.1702	6.1941	2.17214	0.828796	4.48125	5.99381	0	0.0115111	0	0
SAR	Rhizaria	Cercozoa	Cercomonadidae			3.20238	44.6215	32.117	57.4344	54.1848	42.9201	0.224466	0.172666	0.00575553	0
SAR	Rhizaria	Cercozoa	Glissomonadida	Heteromita		5.55293	1.6622	0.032231	0.0425909	0.0713685	0.130075	0.522602	0.0253243	0.0517998	0.102448
SAR	Stramenopiles	Ochrophyta	Chrysophyceae			29.5604	8.92798	7.67672	5.63696	3.42109	0.703326	0	0.0460442	0	0
eukaryota unclassified						27.135	18.4741	53.4263	28.3506	21.772	12.5275	3.26914	1.39169	0.422456	1.07053
other						1.88666	1.90853	0.719441	0.672246	2.27919	1.72896	2.63258	1.52176	0.803472	0.696419
